# Supplementary material for: ﻿First decoding and characterization of the mitogenomes of the crocodile newts Tylototriton anguliceps and T. ngoclinhensis (Caudata, Salamandridae) from Vietnam and a phylogenetic assessment of the genus Tylototriton
Source: Zookeys. 2025 Dec 30;1265:129–50. doi: 10.3897/zookeys.1265.171020 (PMC12776023; doi:10.3897/zookeys.1265.171020)
Supplement: Supplementary material 1 — Sequences used in phylogenetic analysis [file zookeys-1265-129_article-171020__-s001.xlsx]

## Sheet: Table_S1
Species	Locality	Voucher No.	GenBank Accession Number	Reference
Tylototriton anguliceps	Son La Province, Vietnam	TY000001	PX673615	This study
Tylototriton ngoclinhensis	Ngoc Linh Mountain, Vietnam	TY000002	PX673616	This study
T. asperrimus	Unknown	MVZ237103	EU880340	Zhang et al., 2008
T. broadoridgus	Badagongshan National Nature Reserve, Sangzhi County, Hunan Province, China	JWS20221095	OP598114	Wang et al., 2022
T. gaowangjienensis	Gaowangjie National Nature Reserve in Guzhang County, Hunan Province, China	JWS20210100	ON764431	Wang et al., 2022
T. kweichowensis	Zhaotong, Yunnan Province, China	SAU-2012TK001	KT373904	Li et al., 2015
T. kweichowensis	Qianxi County, Guizhou Province, China	Unknown	KU320632	Sun et al., 2016
T. pseudoverrucosus	China	Unknown	KU255458	GenBank
T. shanjing	Dali, Yunnan Province, China	SAU-2012002	KR154461	Jiang et al., 2015b
T. shanorum	Taung-gyi, Shan State, Myanmar	CAS 230933	KU255459	Zhang et al., 2018b
T. taliangensis	Zhaojue County, Sichuan Province, China	SAU-2012001	KP979646	Jiang et al., 2015a
T. verrucosus	China	Unknown	MF461428	GenBank
T. maolanensis cf.	Libo County, Guizhou Province, China	Unknown	KR733683	Han et al., 2016
T. wenxianensis	Unknown	MVZ236638	EU880341	Zhang et al., 2008
T. yangi	China	SAU-20120231	KU297946	Jiang et al., 2016
T. ziegleri	Malipo County, Yunnan Province, China	KIZ2015000082	KY398015	Jiang et al., 2017
Echinotriton andersoni	Unknown	MVZ232187	EU880314	Zhang et al., 2008
Paramesotriton deloustali	Unknown	MVZ223628	EU880327	Zhang et al., 2008
Paramesotriton deloustali	Southern Yunnan Province, China	CAU1507046	KY744236	Zhang et al., 2018a
Pleurodeles poireti	Unknown	MVZ235673	EU880329	Zhang et al., 2008
Pleurodeles waltl	Unknown	MVZ231894	EU880330	Zhang et al., 2008

## Sheet: Table_S2
Scientific name	Voucher number	Locality	16S GenBank Accession	ND2 GenBank Accession	Reference
Tylototriton ngoclinhensis	IEBR A.5130	Kon Tum Province, Vietnam	-	LC757221	Phung et al. 2023
Tylototriton ngocinhensis	IEBR A.5131	Kon Tum Province, Vietnam	-	LC757223	Phung et al. 2023
T. anguliceps	HNUE A.I.1.111	Muong Nhe, Dien Bien, Vietnam	-	LC017836	Le et al. 2015
T. anguliceps	VNMN A.2014.3	Muong Nhe, Dien Bien, Vietnam	-	LC017832	Le et al. 2015
T. anguliceps	TBU PAE.671	Thuan Chau, Son La, Vietnam	-	LC017833	Le et al. 2015
T. anguliceps	IEBR A.2014.10	Thuan Chau, Son La, Vietnam	-	LC017834	Le et al. 2015
T. anguliceps	NUOL 00420	Viengphoukha, Luang Namtha, Laos	-	KT304301	Phimmachak et al. 2015
T. anguliceps	-	Doi Lahnga, Chiang Mai, Thailand	-	AB830728	Nishikawa et al. 2013
T. anhuiensis	CIB 08042905-3	Yuexi Co. Anhui Province, China	KY800588	KY800854	Wang et al. 2018
T. anhuiensis	CIB 08042905-4	Yuexi Co. Anhui Province, China	KY800589	KY800855	Wang et al. 2018
T. asperrimus	CIB GX20080714	Jinxiu Co., Guangxi Province, China	KY800546	KY800819	Wang et al. 2018
T. broadoridgus	CIB 200084	Sangzhi Co., Hunan Province, China	KY800570	KY800837	Wang et al. 2018
T. dabienicus	HNNU 1004-015	Shangcheng Co., Henan Province, China	KY800607	KC147811	Nishikawa et al. 2013a & Wang et al. 2018
T. dabienicus	HNNU 1004-024	Shangcheng Co., Henan Province, China	KY800608	KC147812	Nishikawa et al. 2013a & Wang et al. 2018
T. dabienicus	HNNU 1004-026	Shangcheng Co., Henan Province, China	KY800609	KY800869	Wang et al. 2018
T. daloushanensis	CIB WG200600019	Suiyang Co., Guizhou Province, China	KY800544	KY800817	Wang et al. 2018
T. gaowangjienensis	HNNU 20210425001	Gaowangjie National Nature Reserve, Hunan, China	PP090893	PP092977	Huang et al. 2024
T. hainanensis	CIB 20081048	Mt. Diaoluo, Hainan Province, China	KY800553	KC147817	Nishikawa et al. 2013a & Wang et al. 2018
T. himalayanus	CIB 201406246	Mai Pokhari, Illam, Mechi, Nepal	KY800590	KT765173	Khatiwada et al. 2015
T. houi	MZL46960	Yulong, Lijiang, Yunnan, China	ON008211	-	Dufresnes et al. 2023
T. kachinorum	ZMMU A5953	In Gyi Taung Mt., Indawgyi, Kachin, Myanmar	MK095618	MK097273	Zaw et al. 2020
T. koliaensis	ROM26520	Quang Thanh, Nguyen Binh, Cao Bang, Vietnam	-	JQ046351	Yuan et al. 2011
T. koliaensis	ROM35364	Quang Thanh, Nguyen Binh, Cao Bang, Vietnam	-	HM462056	Stuart et al. 2010
T. koliaensis	ROM35330	Quang Thanh, Nguyen Binh, Cao Bang, Vietnam	-	DQ517856	Weisrock et al. 2006
T. koliaensis	ROM26519	Quang Thanh, Nguyen Binh, Cao Bang, Vietnam	-	JQ046337	Yuan et al. 2011
T. kweichowensis	CIB WG20080818014	Bijie City, Guizhou Province, China	KY800551	KY800823	Nishikawa et al. 2015
T. liuyangensis	CIB 110601F06	Liuyang City, Hunan Province, China	KY800615	KY800875	Wang et al. 2018
T. liuyangensis	CSUFT20100108	Liuyang City, Hunan Province, China	KY800606	KJ205598	Wang et al. 2018 & Yang et al. 2014
T. lizhenchangi	KUHE 42316	Yizhang, Hunan, China	-	AB769532	Nishikawa et al. 2013a
T. maolanensis	CIB ML20180427001	Libo County, Guizhou Province, China	MK835787	MK820699	Li et al. 2020
T. maolanensis	CIB ML20180427003	Libo County, Guizhou Province, China	MK835789	MK820701	Li et al. 2020
T. maolanensis	CIB ML20180427004	Libo County, Guizhou Province, China	MK835790	MK820702	Li et al. 2020
T. ngarsuensis	LSUHC13762	Shan State, Myanmar	-	MH836585	Grismer et al. 2018
T. notialis	FMNH:HERP:271120	Boualapha, Khammouan, Laos	-	HM462061	Poyarkov et al. 2021
T. obsti	IEBR 4471	Van Ho, Son La, Vietnam	-	MT210168	Bernandes et al. 2020
T. panhai	PH019	Phu Hin Rong Kla NP, Phitsanulok, Thailand	-	AB830735	Nishikawa et al. 2013b
T. panhai	NUOL 00424	Botene, Xaignabouli, Laos	-	KT304309	Phimmachak et al. 2015
T. panwaensis	CAS 245418	Myitkyina, Kachin, Myanmar	-	KT304279	Grismer et al. 2019
T. panwaensis	KIZ 040240	Tengchong, Yunnan, China	-	ON159332	Liu et al. 2022
T. pasmansi	IEBR 4466	Phu Canh NR, Da Bac, Hoa Binh Province, Vietnam	-	MT210166	Bernardes et al. 2020
T. pasmansi	IEBR 4467	Phu Canh NR, Da Bac, Hoa Binh Province, Vietnam	-	MT210167	Bernardes et al. 2020
T. phukhaensis	CUMZ-A-7717	DPKNP, Nan Province, Thailand	-	MN912573	Pomchote et al. 2020
T. podichthys	IEBR A.2014.1	Xam Neua, Huaphanh, Laos	-	LC017835	Le et al. 2015
T. podichthys	NCSM 77725	Phoukhoun, Luang Phabang, Laos	-	KT304295	Phimmachak et al. 2015
T. pseudoverrucosus	CIB WCG2012012	Ningnan Co., Liangshanyizu state, Sichuan Province, China	KY800599	KY800860	Wang et al. 2018
T. pseudoverrucosus	CIB WCG2012003	Ningnan Co., Liangshanyizu state, Sichuan Province, China	KY800597	KY800861	Wang et al. 2018
T. pulcherrimus	CIB TY040	Lüchun Co., Yunnan Province, China	KY800626	KY800890	Wang et al. 2018
T. pulcherrimus	KUHE 46406	Pet Trade	KY800620	KY800880	Wang et al. 2018
T. shanjing	CIB 980004	Baoshan City, Yunnan Province, China	KY800562	KY800831	Wang et al. 2018
T. shanorum	KUHE 42348	Shan State, Myanmar	-	AB769544	Nishikawa et al. 2013b
T. sini	CIB XZ20091201	Xinyi City, Guangdong, China	KY800616	KY800876	Wang et al. 2018 & Lyu et al. 2018
T. sini	SYS a008354	Mt Yunkai, Guangdong Province, China	-	OK539836	Lyu et al. 2021
T. soimalai	CUMZ-A-8253	Mae Tuen Wildlife Sanctuary, Tak, Thailand	-	PQ218721	Pomchote et al. 2024
T. sparreboomi	IEBR 4476	Sin Ho, Lai Chau Province, Vietnam	-	MT210162	Bernardes et al. 2020
T. sparreboomi	IEBR 4477	Sin Ho, Lai Chau Province, Vietnam	-	MT210163	Bernardes et al. 2020
T. taliangensis	CIB GG200110183	Shimian Co., Yan’an City, Sichuan Province, China	KY800559	KC147819	Nishikawa et al. 2015
T. thaiorum	ZMMU A-7577	Pu Hoat NR, Nghe An Province, Vietnam	MW883482	MW883478	Poyarkov et al. 2021
T. tongziensis	CIB WH10001	Wufeng Co., Hubei, China	KY800600	KY800863	Wang et al. 2018
T. tongziensis	CIB WB2020081511	Tongzi Co., Guizhou Province, China	-	OK349411	Li et al. 2022
T. tongziensis	CIB TZ20160714002	Tongzi Co., Guizhou Province, China	-	OK349413	Li et al. 2022
T. umphagensis	CUMZ-A-8243	Umphang Wildlife Sanctuary, Tak, Thailand	-	OK092618	Pomchote et al. 2021
T. uyenoi	KUHE 19147	Doi Suthep, Chiang Mai Province, Thailand	-	AB830733	Nishikawa et al. 2013b
T. verrucosus	CIB-TSHS1	Longchuan Co., Dehong state, Yunnan Province, China	KY800581	KY800847	Nishikawa et al. 2013b
T. vietnamensis	IEBR A.3674	Tay Yen Tu, Bac Giang, Vietnam	KY800614	KY800874	Wang et al. 2018
T. vietnamensis	IEBR A.2014.43	Hoanh Bo, Quang Ninh Province, VN	-	KX609961	Bernardes et al. 2017
T. vietnamensis	IEBR A.0701	Mau Son, Lang Son Province, Vietnam	KY800613	KY800873	Bernardes et al. 2017
T. wenxianensis	CIB 20090527	Wenxian Co., Gansu, China	KY800579	KC147813	Nishikawa et al. 2013a & Wang et al. 2018
T. wenxianensis	CIB 20070638	Qingchuan Co., Sichuan, China	KY800543	KY800816	Wang et al. 2018
T. wenxianensis	CIB 20090601	Wangcang Co., Sichuan, China	KY800571	KY800838	Wang et al. 2018
T. wenxianensis	CIB 20080002	Yunyang Co., Chongqing, China	KY800540	KY800813	Wang et al. 2018
T. wenxianensis	CIB 20080003	Yunyang Co., Chongqing, China	KY800541	KY800814	Wang et al. 2018
T. wenxianensis	CIB 2010123101	Pingwu Co., Gansu Province, China	KY800604	KY800867	Wang et al. 2018
T. wenxianensis	CIB 2010123102	Pingwu Co., Gansu Province, China	KY800605	KY800868	Wang et al. 2018
T. yangi	KUHE 42282	Pingbian Co., Yunnan, China	KY800624	KY800887	Wang et al. 2018
T. zaimeng	MZMU-3041	Chingjaroi Ngachaphung, Ukhrul Dist., Manipur, India	OQ996138	OR039167	Decemson et al. 2023
T. ziegleri	VNMN 3390	Quan Ba, Ha Giang Province, Vietnam	KY800625	KY800889	Nishikawa et al. 2013a
Echinotriton chinhaiensis	CIB ZHJY1	Zhenhai Co., Zhejiang Province, China	KY800627	KY800891	Wang et al. 2018
Echinotriton chinhaiensis	CIB ZHJY2	Zhenhai Co., Zhejiang Province, China	KY800628	KY800892	Wang et al. 2018
